# Supplementary material for: Association of Secondary Primary Malignancies in Cutaneous Lymphoma: A Narrative Review
Source: Diagnostics (Basel). 2025 Dec 11;15(24):3150. doi: 10.3390/diagnostics15243150 (PMC12731868; doi:10.3390/diagnostics15243150)
Supplement: Supplementary file 1 [file diagnostics-15-03150-s001.zip]

Archive with 1 entries (1 files):
- diagnostics-4001581-supplementary.pdf
